# Supplementary material for: Factors Associated with Reduced Heart Rate Variability in the General Japanese Population: The Iwaki Cross-Sectional Research Study
Source: Healthcare (Basel). 2022 Apr 24;10(5):793. doi: 10.3390/healthcare10050793 (PMC9141757; doi:10.3390/healthcare10050793)
Supplement: Supplementary file 1 [file healthcare-10-00793-s001.zip]

Archive with 1 entries (1 files):
- healthcare-1654942-SI.pdf
